# Supplementary material for: Synergistic Crosstalk of PACAP and Notch Signaling Pathways in Bone Development
Source: Int J Mol Sci. 2025 May 26;26(11):5088. doi: 10.3390/ijms26115088 (PMC12154205; doi:10.3390/ijms26115088)
Supplement: Supplementary file 1 [file ijms-26-05088-s001.zip]

Archive with 1 entries (1 files):
- ijms-3606207-supplementary.pdf
